# Supplementary material for: Structural and biochemical characterization of human Schlafen 5
Source: Nucleic Acids Res. 2022 Jan 17;50(2):1147–61. doi: 10.1093/nar/gkab1278 (PMC8789055; doi:10.1093/nar/gkab1278)
Supplement: gkab1278_Supplemental_Files [file gkab1278_supplemental_files.zip]

Archive with 3 entries (3 files):
- Metzner_Huber_supplementary_information.pdf
- movie.mp4
- Supplementary Movie legends.docx
